# Supplementary material for: Venom-Derived Proteins from Lonomia obliqua Modulate Cytoskeletal Regulators and Inflammatory Responses in Human Chondrocytes
Source: Int J Mol Sci. 2026 Jan 17;27(2):934. doi: 10.3390/ijms27020934 (PMC12841748; doi:10.3390/ijms27020934)
Supplement: Supplementary file 1 [file ijms-27-00934-s001.zip]

Archive with 1 entries (1 files):
- ijms-4006888-supplementary.pdf
